# Supplementary material for: Evaluation of Anti-Melanogenesis Activity of Enriched Pueraria lobata Stem Extracts and Characterization of Its Phytochemical Components Using HPLC–PDA–ESI–MS/MS
Source: Int J Mol Sci. 2021 Jul 28;22(15):8105. doi: 10.3390/ijms22158105 (PMC8348418; doi:10.3390/ijms22158105)
Supplement: Supplementary file 1 [file ijms-22-08105-s001.zip]

Archive with 1 entries (1 files):
- ijms-1291778-supplementary.pdf
